# Supplementary material for: The Detection of Colorectal Cancer through Machine Learning-Based Breath Sensor Analysis
Source: Diagnostics (Basel). 2023 Oct 31;13(21):3355. doi: 10.3390/diagnostics13213355 (PMC10648537; doi:10.3390/diagnostics13213355)
Supplement: Supplementary file 1 [file diagnostics-13-03355-s001.zip]

Archive with 1 entries (1 files):
- diagnostics-2641846-supplementary.pdf
